# Supplementary material for: Characterization of Proteoform Post-Translational Modifications by Top-Down and Bottom-Up Mass Spectrometry in Conjunction with Annotations
Source: J Proteome Res. 2023 Sep 20;22(10):3178–89. doi: 10.1021/acs.jproteome.3c00207 (PMC10563160; doi:10.1021/acs.jproteome.3c00207)
Supplement: Supplementary file 2 — pr3c00207_si_002.xlsx [file pr3c00207_si_002.xlsx]

## Sheet: Mods
Table S2: The complete list of modifications used for G-PTM-D
Name	Type	Monoisotopic Mass
Dehydroalanine from Cysteine	Mod	-33.9877
Oxidation and then loss of oxidized M side chain	Mod	-32.0085
Pyrrolidinone	Mod	-30.0106
Didehydrobutyrine on S	Mod	-18.0106
Didehydrobutyrine on T	Mod	-18.0106
Water loss	Mod	-18.0106
Water loss on pep term E	PeptideTermMod	-18.0106
Ammonia loss	Mod	-17.0265
Ammonia loss on C	PeptideTermMod	-17.0265
Ammonia loss on Q	PeptideTermMod	-17.0265
Didehydro on S	Mod	-2.0157
Didehydro on Y	Mod	-2.0157
H-2 on pep term M	PeptideTermMod	-2.0157
Amidation	ProteinTermMod	-0.984
Deamidation on N	Mod	0.984
Deamidation on Q	Mod	0.984
Oxidation of W to Kynurenine	Mod	3.9949
Carbon Adduct	PeptideTermMod	12
C-Term Methyl	ProteinTermMod	14.0157
Methyl on C	Mod	14.0157
Methyl on D	Mod	14.0157
Methyl on E	Mod	14.0157
Methyl on H	Mod	14.0157
Methyl on I	Mod	14.0157
Methyl on K	Mod	14.0157
Methyl on L	Mod	14.0157
Methyl on N	Mod	14.0157
Methyl on Q	Mod	14.0157
Methyl on R	Mod	14.0157
Methyl on S	Mod	14.0157
Methyl on T	Mod	14.0157
N-Term Methyl	ProteinTermMod	14.0157
Oxidation on C	Mod	15.9949
Oxidation on D	Mod	15.9949
Oxidation on E	Mod	15.9949
Oxidation on F	Mod	15.9949
Oxidation on H	Mod	15.9949
Oxidation on K	Mod	15.9949
Oxidation on N	Mod	15.9949
Oxidation on P	Mod	15.9949
Oxidation on R	Mod	15.9949
Oxidation on V	Mod	15.9949
Oxidation on W	Mod	15.9949
Oxidation on Y	Mod	15.9949
Tryptophan oxidation to hydroxykynurenin	Mod	19.9898
Sodium on D	Metal	21.9819
Sodium on E	Metal	21.9819
Formylation	PeptideTermMod	27.9949
Formylation on K	Mod	27.9949
Formylation on S	Mod	27.9949
Formylation on T	Mod	27.9949
DiMethyl on K	Mod	28.0313
DiMethyl on N	Mod	28.0313
DiMethyl on R	Mod	28.0313
Ethyl	ProteinTermMod	28.0313
Ethyl on E	Mod	28.0313
Ethyl on K	Mod	28.0313
Quinone on W	Mod	29.9742
Quinone on Y	Mod	29.9742
Dioxidation on C	Mod	31.9898
Dioxidation on F	Mod	31.9898
Dioxidation on K	Mod	31.9898
Dioxidation on M	Mod	31.9898
Dioxidation on P	Mod	31.9898
Dioxidation on R	Mod	31.9898
Dioxidation on W	Mod	31.9898
Dioxidation on Y	Mod	31.9898
Calcium on D	Metal	37.9469
Calcium on E	Metal	37.9469
Acetyl	ProteinTermMod	42.0106
Acetyl on C	Mod	42.0106
Acetyl on K	Mod	42.0106
Acetyl on S	Mod	42.0106
Acetyl on T	Mod	42.0106
TriMethylation	Mod	42.047
Carbamyl	PeptideTermMod	43.0058
Carbamyl on C	Mod	43.0058
Carbamyl on K	Mod	43.0058
Carbamyl on M	Mod	43.0058
Carbamyl on R	Mod	43.0058
Carboxylation on D	Mod	43.9898
Carboxylation on E	Mod	43.9898
Carboxylation on K	Mod	43.9898
Trioxidation of C	Mod	47.9847
Fe[III] on D	Metal	52.9115
Fe[III] on E	Metal	52.9115
Fe[II] on D	Metal	53.9193
Fe[II] on E	Metal	53.9193
Carboxymethyl of peptide n term	PeptideTermMod	58.0055
Carboxymethylation	PeptideTermMod	58.0055
Carboxymethylation on C	Mod	58.0055
Carboxymethylation on K	Mod	58.0055
Carboxymethylation on W	Mod	58.0055
Zinc on D	Metal	61.9135
Zinc on E	Metal	61.9135
Propionamide	PeptideTermMod	71.0371
Propionamide on C	Mod	71.0371
Propionamide on K	Mod	71.0371
Sulfonation on S	Mod	79.9568
Sulfonation on T	Mod	79.9568
Sulfonation on Y	Mod	79.9568
Phospho on S	Mod	79.9663
Phospho on T	Mod	79.9663
Phospho on Y	Mod	79.9663
Succinylation	Mod	100.016
Succinylation	ProteinTermMod	100.016
HexNAc on Nxc	Glycan	203.079
HexNAc on Nxs	Glycan	203.079
HexNAc on Nxt	Glycan	203.079
HexNAc on S	Glycan	203.079
HexNAc on T	Glycan	203.079
Farnesylation	Mod	204.188
Myristoylation of C	Mod	210.198
Myristoylation of G	Mod	210.198
Myristoylation of K	Mod	210.198
Palmitoylation of C	Mod	238.23
Palmitoylation on K	Mod	238.23
Palmitoylation on S	Mod	238.23
Palmitoylation on T	Mod	238.23
